# Supplementary material for: Stepped Geomorphology Shaped the Phylogeographic Structure of a Widespread Tree Species (Toxicodendron vernicifluum, Anacardiaceae) in East Asia
Source: Front Plant Sci. 2022 Jun 2;13:920054. doi: 10.3389/fpls.2022.920054 (PMC9201781; doi:10.3389/fpls.2022.920054)
Supplement: Supplementary file 1 [file Data_Sheet_1.xlsx]

## Sheet: TableS1
Table S1 GenBank accession numbers for all the sequences used in this study.
Sequences	Species	GenBank accession numbers		References
		trnL	trnL-F
Ingroups
H1	Toxicodendron vernicifluum	OL355137	OL355139	This study
H2	Toxicodendron vernicifluum	OL355137	OL355140	This study
H3	Toxicodendron vernicifluum	OL355138	OL355141	This study
H4	Toxicodendron vernicifluum	OL355137	OL355141	This study
H5	Toxicodendron vernicifluum	OL355138	OL355141	This study
Outgroups
suc. 1	Toxicodendron succedaneum	MT211614	MT211614	Wang et al., 2020
suc. 2	Toxicodendron succedaneum	AB365008	AB365019	Suzuki et al., 2014
syl. 1	Toxicodendron sylvestre	MT211615	MT211614	He et al., 2020
syl. 2	Toxicodendron sylvestre	AB365010	AB365019	Suzuki et al., 2014
tri.	Toxicodendron trichocarpum	AB365011	AB365020	Suzuki et al., 2014
gri.	Toxicodendron griffithii	MT211615	MT211615	Li et al., 2020
rad.	Toxicodendron radicans	AB365007	AB365016	Suzuki et al., 2014
References:
He, N., Wang, L., Li, Y., Fang, Y., Zhang, F. (2020). The complete chloroplast genome sequence of Toxicodendron sylvestre (Anacardiaceae). Mitochondrial DNA B 5(2), 2008–2009. doi: 10.1080/23802359.2020.1756960
Li, Y., Tang, Y., and Wu, T. (2020). The complete chloroplast genome of Toxicodendron griffithii. Mitochondrial DNA B 5(3), 2211–2212. doi: 10.1080/23802359.2020.1768931
Suzuki, M., Noshiro, S., Tanaka, T., Kobayashi, K., Wang, Y., Liu J.Q., et al. (2014) Origin of Urushi (Toxicodendron vernicifluum) in the Neolithic Jomon Period of Japan. Bulletin of the National Museum of Japanese History 187, 49–70. doi: 10.34596/hisbot.15.1_58
Wang, L., He, N., Li, Y., Fang, Y. M., Zhang, F. L. (2020). The complete chloroplast genome sequence of Toxicodendron succedaneum (Anacardiaceae). Mitochondrial DNA B 5(2), 1956–1957. doi: 10.1080/23802359.2020.1756956

## Sheet: TableS2
Table S2 Sampling sites used by the spatial analysis of molecular variance (SAMOVA), PERMUT, and dispersal corridor analyses.
Number	Sampling sites	Country	SAMOVA	PERMUT	Dispersal corridors
1	NUJ	China	used	used	used
2	YAN	China	not used (cultivated)	not used (cultivated)	not used (cultivated)
3	JUL	China	not used (cultivated)	not used (cultivated)	not used (cultivated)
4	QIC	China	used	used	used
5	CHI	China	used	used	used
6	KKS	China	used	used	used
7	DSH	China	used	used	used
8	LGS	China	used	used	used
9	FJS	China	used	used	used
10	BYS	China	used, but cultivated trees excluded	used, but cultivated trees excluded	used, but cultivated trees excluded
11	BDG	China	used	used	used
12	YUN	China	used, but cultivated trees excluded	used, but cultivated trees excluded	used, but cultivated trees excluded
13	LIC	China	used, but cultivated trees excluded	not used (number of wild trees < 3)	not used (close to XDS)
14	XDS	China	used	used	used
15	BDO	China	used	not used (number of wild trees < 3)	not used (close to MPX)
16	MPX	China	used	used	used
17	WUF	China	used, but cultivated trees excluded	used, but cultivated trees excluded	used, but cultivated trees excluded
18	CHE	China	used	used	used
19	BPX	China	used	used	not used (close to BXZ)
20	XLS	China	used	used	used
21	MEI	China	used	used	used
22	FOP	China	used, but cultivated trees excluded	used, but cultivated trees excluded	used, but cultivated trees excluded
23	SHT	China	used	used	not used (close to BXZ)
24	SJZ	China	used	used	not used (close to BXZ)
25	ZHA	China	used	used	used
26	BXZ	China	used	used	used
27	LUS	China	used	used	used
28	LUC	China	used, but cultivated trees excluded	used, but cultivated trees excluded	used, but cultivated trees excluded
29	YUT	China	used	used	used
30	JIK	China	used	used	used
31	XIA	China	used	used	used
32	LIS	China	used	used	used
33	LKS	China	used	used	used
34	WUA	China	used, but cultivated trees excluded	not used (number of wild trees < 3)	used, but cultivated trees excluded
35	QBG	China	used	used	used
36	ZSY	China	used	used	not used (close to QBG)
37	ZAN	China	used	not used (number of wild trees < 3)	used
38	AHH	China	used	used	used
39	ZAO	China	used, but cultivated trees excluded	used, but cultivated trees excluded	used, but cultivated trees excluded
40	SZB	China	used	used	used
41	YTS	China	used	used	used
42	KYS	China	used	used	used
43	BEN	China	used	used	used
44	HUA	China	used	used	used
45	TSS	China	used	used	used
46	JIA	China	not used (cultivated)	not used (cultivated)	not used (cultivated)
47	ZHZ	China	not used (cultivated)	not used (cultivated)	not used (cultivated)
48	OKC	South Korea	used	used	used
49	WNJ	South Korea	used	not used (sample size < 3)	used
50	SED	Japan	used	used	not used (close to HIT)
51	HIT	Japan	used	used (combined with SED)	used
52	TKD	Japan	used	used	not used (close to BGO)
53	BGO	Japan	used	used (combined with TKD)	used
54	TNO	Japan	used	not used (sample size < 3)	used
55	TSY	Japan	used	not used (sample size < 3)	used
56	OTY	Japan	used	not used (sample size < 3)	not used (close to TSY)
57	BCU	Japan	used	used	not used (close to NIM)
58	NIM	Japan	used	used (combined with BCU)	used
59	YSR	Japan	used	not used (sample size < 3)	used
60	YKN	Japan	used	not used (sample size < 3)	used
61	NYN	Japan	used	not used (sample size < 3)	used
62	SNI	Japan	used	not used (sample size < 3)	used
63	MSG	Japan	used	not used (sample size < 3)	used
64	SKW	Japan	used	used	not used (close to HID)
65	HID	Japan	used	used (combined with SKW)	used
66	WJM	Japan	used	used	used
67	SZU	Japan	used	not used (sample size < 3)	used
68	MNM	Japan	used	not used (sample size < 3)	used
69	KKR	Japan	used	not used (sample size < 3)	used
70	OGN	Japan	used	used	not used (close to AZW)
71	AZW	Japan	used	used (combined with OGN)	used
72	DIG	Japan	used	not used (sample size < 3)	used
73	OWN	Japan	used	not used (sample size < 3)	used
74	AMS	Japan	used	not used (sample size < 3)	used
75	SNG	Japan	used	not used (sample size < 3)	used
76	SDI	Japan	used	not used (sample size < 3)	used
77	JBJ	Japan	used	not used (sample size < 3)	not used (close to SNG)
78	INH	Japan	used	used	used
79	ABS	Japan	used	not used (sample size < 3)	used

## Sheet: TableS3
Table S3 The 19 bioclimatic variables obtained from the WorldClim database.
Code	Bioclimatic variables
bio1	Annual Mean Temperature
bio2	Mean Diurnal Range (Mean of monthly (max temp - min temp))
bio3	Isothermality
bio4	Temperature Seasonality (standard deviation ×100)
bio5	Max Temperature of Warmest Month
bio6	Min Temperature of Coldest Month
bio7	Temperature Annual Range
bio8	Mean Temperature of Wettest Quarter
bio9	Mean Temperature of Driest Quarter
bio10	Mean Temperature of Warmest Quarter
bio11	Mean Temperature of Coldest Quarter
bio12	Annual Precipitation
bio13	Precipitation of Wettest Month
bio14	Precipitation of Driest Month
bio15	Precipitation Seasonality (Coefficient of Variation)
bio16	Precipitation of Wettest Quarter
bio17	Precipitation of Driest Quarter
bio18	Precipitation of Warmest Quarter
bio19	Precipitation of Coldest Quarter

## Sheet: TableS4
Table S4 Chloroplast haplotypes identified in this study based on seven nucleotide substitutions.
Haplotype	trnL		trnL-F
	208	417	497	679	715	730	754
H1	C	A	T	T	T	T	C
H2	C	A	T	T	G	T	C
H3	T	T	G	C	T	T	G
H4	C	A	G	C	T	T	G
H5	T	T	G	C	T	C	G
